# Supplementary material for: In vivo and in vitro knockout system labelled using fluorescent protein via microhomology-mediated end joining
Source: Life Sci Alliance. 2019 Dec 24;3(1):e201900528. doi: 10.26508/lsa.201900528 (PMC6932181; doi:10.26508/lsa.201900528)
Supplement: Supplementary file 3 [file LSA-2019-00528_TableS3.xlsx]

## Sheet: Sheet1
Table S3. Primer sequences
Primer	Sequences (5' to 3')			Applications
CAT rt-pcr Fw	CTCAAGCCCTCCTCCTTGAC			RT-PCR, q-PCR
CAT rt-pcr Rev	taggctgtcttgagccacca			RT-PCR, q-PCR
GAPDH rt-pcr Fw	GTTGTCTCCTGCGACTTCA			RT-PCR, q-PCR
GAPDH rt-pcr Rev	GGTGGTCCAGGGTTTCTTA			RT-PCR, q-PCR
Keap1 rt-pcr Fw	ccaattcatggctcacaaag			RT-PCR, q-PCR
Keap1 rt-pcr Rev	ttcatcacgtgcaggacaca			RT-PCR, q-PCR
